# Supplementary material for: Broad-Spectrum In Vitro Activity of Nα-Aroyl-N-Aryl-Phenylalanine Amides against Non-Tuberculous Mycobacteria and Comparative Analysis of RNA Polymerases
Source: Antibiotics (Basel). 2024 Apr 28;13(5):404. doi: 10.3390/antibiotics13050404 (PMC11117372; doi:10.3390/antibiotics13050404)
Supplement: Supplementary file 1 [file antibiotics-13-00404-s001.zip]

Archive with 1 entries (1 files):
- antibiotics-2975541-supplementary.pdf
